# Supplementary material for: ChIP‐MS in Plant Systems: Mapping the H3K27ac Proteome During the Greening Process
Source: Physiol Plant. 2026 Feb 18;178(1):e70797. doi: 10.1111/ppl.70797 (PMC12915887; doi:10.1111/ppl.70797)
Supplement: Supplementary file 2 — Table S1: Proteins identified from the ChIP‐MS analysis. [file PPL-178-e70797-s004.xlsx]

## Sheet: Experiment overview
	Rep 1 H3K27ac	Rep 2 H3K27ac
Number of hits	295	599
After IgG background	230	171	Threshold of relative intensity 1,1 (as for H3)
Contaminants	19	4
	211	167
Common in both experiments	67
Still 1 Contaminant	66

## Sheet: Shared clean hits summary
Protein Name	Gene ID	N° of peptides	Score	Protein Description
H2B.11	At5g59910	15	323.31	Histone H2B.11
H3.3	At4g40030	13	317.57	Isoform of P59169, Histone domain-containing protein;Histone H3.3
hAT transpon superfamily	At4g15020	4	253.35	BED-type domain-containing protein
RPS8A	At5g20290	5	246.29	40S ribosomal protein S8-1
WRKY1	At2g04880	20	233.02	Isoform of Q9SI37, Isoform 2 of WRKY transcription factor 1;WRKY transcription factor 1
FTIP4	AT1G51570	4	222.04	FT-interacting protein 4
RPS27AC	At3g62250	7	209.91	Ubiquitin-40S ribosomal protein
MBD10	AT1G15340	3	177.94	Methyl-CpG-binding domain-containing protein 10;Isoform of Q9XI36, Isoform 2 of Methyl-CpG-binding domain-containing protein 10
AT hook motif-containing protein	At1g48610	7	128.35	Isoform of P94063, AT hook motif-containing protein;Putative DNA-binding protein At1g48610
H2B.10	At5g22880	15	125.59	Histone H2B.10
H1.1	At1g06760	7	120.83	Histone H1.1
RPL6A	At1g18540	6	98.138	60S ribosomal protein L6-1
60S ribosomal protein L7-2	At4g25630	9	96.323	60S ribosomal protein L7-2;Isoform of P60040, AT2G01250 protein
HON4	AT3G18035	8	94.228	H15 domain-containing protein;Isoform of Q9LSK7, H15 domain-containing protein
ATPDS5A	At5g47690	13	91.194	Isoform of B3H5K3, Binding protein;Isoform of B3H5K3, Binding protein;Isoform of B3H5K3, Binding protein;Binding protein
Histone H2B.5	At3g09480	7	78.465	Histone H2B.5
HIT4	At5g10010	10	71.023	Protein HEAT INTOLERANT 4
ALY1	At5g59950	1	65.05	RNA-binding (RRM/RBD/RNP motifs) family protein
ATPDS5C	At4g31880	8	59.858	Isoform of Q8GUP3, Transcriptional regulator;Transcriptional regulator
RPL15B	At4g17390	7	57.365	60S ribosomal protein L15-2;60S ribosomal protein L15-1
MSI4	At2g19520	8	42.989	WD-40 repeat-containing protein MSI4
HTA10	At1g51060	10	41.738	H2A.10;Histone H2A.6
H2B.3	At2g28720	15	39.659	Histone H2B.3
NRPB2	AT4G21710	13	39.013	DNA-directed RNA polymerase II subunit 2
RPL28A	At2g19730	2	36.42	60S ribosomal protein L28-1
HON5	AT1G48620	8	26.769	H15 domain-containing protein
Probable histone H2AXb	At1g54690	9	26.164	Probable histone H2AXb
ALY3	AT1G66260	2	24.514	THO complex subunit 4C
Spindle assembly abnormal protein	At3g22520	6	20.142	Spindle assembly abnormal protein
hAT transposon superfamily	At3g22220	5	16.789	BED-type domain-containing protein
RPS9B	At5g15200	7	16.153	40S ribosomal protein S9-1;Isoform of Q9LXG1, Ribosomal_S4 domain-containing protein
AHL14	At3g04590	1	15.823	Isoform of A1L4X7, PPC domain-containing protein;AT-hook motif nuclear-localized protein 14
RPL8C	At4g36130	8	15.137	60S ribosomal protein L8-3
PAP14	At2g46880	5	12.26	Isoform of Q84LR6, Isoform 3 of Probable inactive purple acid phosphatase 14;Isoform of Q84LR6, Isoform 2 of Probable inactive purple acid phosphatase 14;Probable inactive purple acid phosphatase 14
DEK3	At4g26630	5	11.019	DEK_C domain-containing protein
HTB1	At1g07790	12	10.333	Histone H2B.1
MED36A/FIB2	AT4G04020	7	9.9374	rRNA 2-O-methyltransferase fibrillarin 2;Isoform of Q9FEF8, Isoform 2 of rRNA 2-O-methyltransferase fibrillarin 1;rRNA 2-O-methyltransferase fibrillarin 1
RPS3AA	At3g04840	5	8.9912	40S ribosomal protein S3a-1
KNAT4;KNAT3	AT5G11060, AT5G25220	3	8.2243	Homeobox protein knotted-1-like 4;Isoform of P48000, Homeobox protein knotted-1-like 3;Homeobox protein knotted-1-like 3
HTB10	At5g02570	7	7.079	Histone H2B.9
MAIL2	At2g04865	4	6.1187	Protein MAIN-LIKE 2
Probable transcription factor	At1g61730	5	5.6916	Probable transcription factor At1g61730
RPL27AB	At1g23290	3	5.4373	60S ribosomal protein L27a-2;60S ribosomal protein L27a-3
CHR11;CHR17	AT3G06400, AT5G18620	6	5.298	Isoform of Q8RWY3, Chromatin-remodeling protein 11;ISWI chromatin-remodeling complex ATPase CHR17;Isoform of F4JY24, Chromatin remodeling factor17;Isoform of Q8RWY3, Isoform 2 of ISWI chromatin-remodeling complex ATPase CHR11;ISWI chromatin-remodeling comp
GBPL3	At5g46070	2	4.4971	GB1/RHD3-type G domain-containing protein, GUANYLATE-BINDING PROTEIN-LIKE 3
MCTP6	At1g22610	2	4.4968	C2 calcium/lipid-binding plant phosphoribosyltransferase family protein
RPS12A	At1g15930	1	4.3961	40S ribosomal protein S12-1
HMGB4	AT2G17560	2	4.3709	Isoform of Q42344, Isoform 2 of High mobility group B protein 4;High mobility group B protein 4
LSH10	AT2G42610	3	4.2177	Protein LIGHT-DEPENDENT SHORT HYPOCOTYLS 10
ATTRM4B	At2g22400	3	4.0029	cytosine-5--methyltransferase, SAM_MT_RSMB_NOP domain-containing protein
NRPB1	AT4G35800	3	3.7509	DNA-directed RNA polymerase II subunit RPB1
RH7	At5g62190	3	3.1088	DEAD-box ATP-dependent RNA helicase 7
Histone H2B.4	At2g37470	8	2.9671	Histone H2B.4
BRR2A	At1g20960	3	2.7952	DExH-box ATP-dependent RNA helicase DExH12
XTH24	At4g30270	3	2.3685	Xyloglucan endotransglucosylase/hydrolase protein 24
RPS18	ATCG00650	2	2.3661	30S ribosomal protein S18, chloroplastic
CLO	At1g06220	2	2.2842	Splicing factor, 110 kDa U5 small nuclear ribonucleoprotein component CLO
TPR2;TPR1;TPL	At3g16830, AT1G80490 , AT1G15750	2	2.0307	Topless-related protein 2;Isoform of Q0WV90, Isoform 1 of Topless-related protein 1;Topless-related protein 1;Protein TOPLESS
NF-YC11	AT3G12480	3	1.9866	CBFD_NFYB_HMF domain-containing protein
AT-RSZ22	AT4G31580	1	1.9455	Serine/arginine-rich splicing factor RSZ22
ALY2	AT5G02530	2	1.9425	Isoform of Q8L719, Isoform 2 of THO complex subunit 4B;THO complex subunit 4B
HD2C aka HDT3	AT5G03740	2	1.7837	Histone deacetylase HDT3
SAR1;VAMP721;VAMP722	AT2G33120, At1g04750, At2g33120	2	1.7757	Isoform of P47192, AT2G33120 protein;Vesicle-associated membrane protein 721;Vesicle-associated membrane protein 722;Isoform of Q9ZTW3, Vesicle-associated membrane protein 721
TCTP1	At3g16640	2	1.6252	Translationally-controlled tumor protein 1
RPL19A	At1g02780	2	1.5757	60S ribosomal protein L19-1;60S ribosomal protein L19-3;60S ribosomal protein L19-2
RPL37A	At3g16080	1	1.2586	Isoform of Q8LEM8, Ribosomal protein L37;60S ribosomal protein L37-1;60S ribosomal protein L37-3;60S ribosomal protein L37-2
