# Supplementary material for: ChIP‐MS in Plant Systems: Mapping the H3K27ac Proteome During the Greening Process
Source: Physiol Plant. 2026 Feb 18;178(1):e70797. doi: 10.1111/ppl.70797 (PMC12915887; doi:10.1111/ppl.70797)
Supplement: Supplementary file 3 — Table S2: Primers for genotyping T‐DNA insertion lines. [file PPL-178-e70797-s001.xlsx]

## Sheet: Genotyping primers
name	gene	AGI	line ref	Seq 5’ à 3’	nuc	Tm	GC%
MBD10_LP	MBD10	AT1G15340	GABI_324D08 LP	TGCACATTGATCCTACCTTCC	21	59.95	47.62
MBD10_RP	MBD10	AT1G15340	GABI_324D08 RP	GAACTAGCAGCAACACAAGGC	21	60.07	52.38
DEK3_LP	DEK3	AT4G26630	SALK_112581C LP	CGTAGCCTGCAGAAGAACAAC	21	60.07	52.38
DEK3_RP	DEK3	AT4G26630	SALK_112581C RP	ACTGTCCATCACTGGTCAACC	21	59.87	52.38
CHR17_LP	CHR17	AT5G18620	GABI_223D05 LP	TTTGACAAGTACCTGAAGGGG	21	59.08	47.62
CHR17_RP	CHR17	AT5G18620	GABI_223D05 RP	CCAAACTAACCGAGGAAGAGG	21	60.11	52.38
Probable TF_ LP	Probable transcription factor	AT1G61730	SALK_065296C LP	CATATTTTCATCAACAAGGCCC	22	60.55	40.91
Probable TF_RP	Probable transcription factor	AT1G61730	SALK_065296C RP	TTTTGTTCCTGATTTCATCGC	21	60.07	38.1
AHL14_LP	AHL14	AT3G04590	SALK_081411 LP	CGAATGCAAAGTTGAAAAAGG	21	59.74	38.1
AHL14_RP	AHL14	AT3G04590	SALK_081411 RP	ACGTCTCAAATCACACCAACG	21	61	47.62
hAT at3g22220_LP	hAT transposon superfamily at3g22220	AT3G22220	SAIL_886_D10 LP	ATTTGCGAGATTGATGTCAGG	21	60.09	42.86
hAT at3g22220_RP	hAT transposon superfamily at3g22220	AT3G22220	SAIL_886_D10 RP	AAGATCATTACGCAGCTGCTG	21	60.56	47.62
hAT at4g15020_LP	hAT transpon superfamily at4g15020	AT4G15020	SALK_100861 LP	ACCAATCTCTCAATGCAATCG	21	60.09	42.86
hAT at4g15020_RP	hAT transpon superfamily at4g15020	AT4G15020	SALK_100861 RP	TTCCGGTTGCGATTAGTAGTG	21	60.14	47.62
KNAT4_LP	KNAT4	AT5G11060	SALK_020216 LP	AACTTTAGAAGCCGCTCAAGG	21	60.03	47.62
KNAT4_RP	KNAT4	AT5G11060	SALK_020216 RP	TGACAAGTTCTTGGTTGATTGG	22	60.01	40.91
HMGB4_LP	HMGB4	AT2G17560	GABI_455G12 LP	ATGCGTCAATTGGTGAAGAAC	21	59.99	42.86
HMGB4_RP	HMGB4	AT2G17560	GABI_455G12 RP	TCAGTCTTTCTGCTCTCAGCC	21	59.88	52.38
AT hook_LP	AT hook motif-containing protein	AT1G48610	SALK_086260 LP	CCAGATTTGAGACCACCAGAG	21	59.71	52.38
AT hook_RP	AT hook motif-containing protein	AT1G48610	SALK_081411 RP	CGGCGTCTCAGCTACTGATAC	21	60.05	57.14
HD2C_LP	HD2C / HDT3	AT5G03740	SALK_129799 LP	GCGCTGTCTCATACTTGGAAG	21	60.03	52.38
HD2C_RP	HD2C / HDT3	AT5G03740	SALK_129799 RP	ATGAGGAGTTGCAACATGGAC	21	59.99	47.62
CHR11_LP	CHR11	AT3G06400	GABI_424F01 LP	GCAGATTTCGTAGCTTCCATG	21	59.86	47.62
CHR11_RP	CHR11	AT3G06400	GABI_424F01 RP	GTATGGTTACGCAAATGGACG	21	60.26	47.62
ATPDS5C_LP	ATPDS5C	AT4G31880	SALKseq_032796 LP	CATATATTTGTTTTTCAGGATTTTATCC	28	58.76	25
ATPDS5C_RP	ATPDS5C	AT4G31880	SALKseq_032796 RP	GCCAGGGATACGAAAAGTTTC	21	59.96	47.62
ATPDS5A_LP	ATPDS5A	AT5G47690	SALK_114556 RP	GAACTGCGCTATCTTCACCAG	21	60.03	52.38
ATPDS5A_RP	ATPDS5A	AT5G47690	SALK_114556 LP	CTTGCAGCATCTCTAACGTCC	21	60.03	52.38
SALK LB1.3	SALK	-	LB1.3	ATTTTGCCGATTTCGGAAC	19	59.9	42.11
GABI o8409	GABI	-	o8409	ATATTGACCATCATACTCATTGC	23	59.8	34.78
SAIL LB3	SAIL	-	LB3	TAGCATCTGAATTTCATAACCAAT	24	59.8	29.17
