# Supplementary material for: ChIP‐MS in Plant Systems: Mapping the H3K27ac Proteome During the Greening Process
Source: Physiol Plant. 2026 Feb 18;178(1):e70797. doi: 10.1111/ppl.70797 (PMC12915887; doi:10.1111/ppl.70797)
Supplement: Supplementary file 4 — Table S3: Primers for qRT‐PCR. [file PPL-178-e70797-s002.xlsx]

## Sheet: RT-qPCR PhANGs primers
AGI	Gene	sens	Primer sequence
AT5G38430	RBCS1B	forward	GCTCTCCTCTGCCGCTGTG
-	-	reverse	CTCTTCCCCCATTGCTTGTG
AT5G38410	RBCS3B	forward	CCTGACCTTAGTGACGTCGAATTG
-	-	reverse	CGGTACACAAATCCGTGCTCTAAC
At4g05180	PSBQ2	forward	ACACCGTTATCTCCGCTAAGCC
-	-	reverse	TGATCTCGCCGCATAGTCCAAG
AT3G16140	PSAH-1	forward	GCTAAGCTCTCCATCAAGCCTTCC
-	-	reverse	ACCATTAGCCCGGATGGATTTGG
AT3G27690	LHCB2.4	forward	GCCATCCAACGATCTCCTC
-	-	reverse	TGGTCCGTACCAGATGCTC
AT3G61470	LHCA2	forward	TCAAGAACGGAAGGTTGGCTATG
-	-	reverse	TCTCACTTGGGTGTGAAAGCAG
AT4G10340	LHCB5	forward	TTCAGGGCAGTTTCAAGA
-	-	reverse	GCTCATCGCTAGTCTCAG
AT1G61520	LHCA3	forward	AAACCAGTTGCGTCTGCCTCAC
-	-	reverse	ATGGTCTGTTGGCTCCTTGCTTG
At2g05070	LHCB2.2	forward	CCAGCGACCTCATCCAAAAG
-	-	reverse	AAGTACTTGGGACGGTCTGG
AT3G59400	GUN4	forward	CTTACACACACCACCGCAAC
-	-	reverse	AGGTGGAAGAAGCAGAGCAG
AT5G54190	PORA	forward	GTTCGGTGTTTCACTTTCGGAG
-	-	reverse	GCTCTGTTCCCTCTTGCATCT
AT4G27440	PORB	forward	GAGCTTAGTGTTGCGACGAACC
-	-	reverse	TGTATTCGTGTTCCCGGTAATGG
AT1G04810	UBC	forward	AGGAAGCAGAGTCTATGCAGGTTG
-	-	reverse	ACACGCGCAGGATTGACTAGAATC
AT1G18070	EF-1α	forward	AAATTCTCACCCGGTCCTGCAC
-	-	reverse	TGGTTGTTATGCCGAACAAGGAAC
